# Supplementary material for: Factors Driving Microbial Community Dynamics and Potential Health Effects of Bacterial Pathogen on Landscape Lakes with Reclaimed Water Replenishment in Beijing, PR China
Source: Int J Environ Res Public Health. 2022 Apr 22;19(9):5127. doi: 10.3390/ijerph19095127 (PMC9106022; doi:10.3390/ijerph19095127)
Supplement: Supplementary file 1 [file ijerph-19-05127-s001.zip]

Archive with 1 entries (1 files):
- ijerph-1657077-supplementary.pdf
